# Supplementary material for: Fungal Secondary Metabolite Exophillic Acid Selectively Inhibits the Entry of Hepatitis B and D Viruses
Source: Viruses. 2022 Apr 6;14(4):764. doi: 10.3390/v14040764 (PMC9026752; doi:10.3390/v14040764)
Supplement: Supplementary file 1 [file viruses-14-00764-s001.zip]

Archive with 1 entries (1 files):
- viruses-1645548-supplementary.pdf
